# Supplementary material for: Prenatal Exome Sequencing: When Does Diagnostic Yield Meet Clinical Utility?
Source: Genes (Basel). 2025 Dec 30;17(1):37. doi: 10.3390/genes17010037 (PMC12841175; doi:10.3390/genes17010037)
Supplement: Supplementary file 1 [file genes-17-00037-s001.zip]

Archive with 1 entries (1 files):
- genes-4016674-supplementary.xlsx
