# Supplementary material for: Prenatal Exome Sequencing: When Does Diagnostic Yield Meet Clinical Utility?
Source: Genes (Basel). 2025 Dec 30;17(1):37. doi: 10.3390/genes17010037 (PMC12841175; doi:10.3390/genes17010037)
Supplement: Supplementary file 1 [file genes-17-00037-s001.zip › genes-4016674-supplementary.xlsx]

## Sheet: Table S1_Summary
SUMMARY
Case ID	Twinning/ Recurrence	Fetal Sex	Aneuploidy Screening	GW of first US finding	Category	Prenatal anomalies	LA/CVS	Cariotype *postnatal	arrayCGH	ES results
1	N	M	np	20	Abdominal	Diaphragmatic hernia	LA	46,XY	VUS mat	Negative
2	N	F	Increased risk NT 2.6 mm	19	CNS	Corpus callosum hypoplasia	CVS	46,XX	arr(X,1-22)x2	Negative
3	N	F	np	20	Other isolated anomalies	Anhydramnios	np	np	np	Negative
4	N	M	Intermediate risk	21	IUGR	SUA, severe IUGR, nasal bone hypoplasia	np	46,XY*	arr(X,Y)x1,(1-22)x2*	Negative
5	N	M	Low risk NT 2,2 mm	21	Hydrops/Lymphatic/Effusion	Bilateral hydrothorax	LA	46,XY	arr(X,Y)x1,(1-22)x2	EPHB4: c.2216G>A, p.(Arg739Gln) het dn
6	N	F	Low risk	21	Skeletal	Long bone shortening	np	np	np	SLC26A2: c.835C>T, p.(Arg279Trp) hom
7	N	F	Increased risk NT 2.1 mm	31	Abdominal	Diaphragmatic hernia, situs viscerum inversum	np	np	arr(X,1-22)x2*	Negative
8	N	F	Increased risk NT 3.3 mm	29	Hydrops/Lymphatic/Effusion	Macrocephaly, cerebrospinal fluid space enlargement, polyhydramnios, hepatomegaly	CVS	46,XX	arr(X,1-22)x2	NRAS: c.34G>A, p.(Gly12Ser) het dn
9	N	F	Increased risk NT 2.2 mm	22	Hydrops/Lymphatic/Effusion	Bilateral hydrothorax, polyhydramnios	LA	46,XX	arr(X,1-22)x2	Negative
10	N	F	Low risk NT 1,5 mm	36	Hydrops/Lymphatic/Effusion	Bilateral hydrothorax, polyhydramnios, short long bones, hypoplastic kidneys	LA	46,XX	arr(X,1-22)x2	PTPN11: c.923A>C, p.(Asn308Thr) het dn
11	T DCDA	M	Low risk	20	Multisystem	Severe IURG, bilateral renal hypoplasia, oligohydramnios	CVS	46,XY	arr(X,Y)x1,(1-22)x2	Negative
12		M	Low risk	20	Multisystem	Severe IURG, bilateral renal hypoplasia, oligohydramnios	CVS	46,XY	arr(X,Y)x1,(1-22)x2	Negative
13	T MCDA	F	np	18	Cardiac	Hypertrophic cardiomyopathy, IUGR	LA	46,XX	arr(X,1-22)x2	Negative
14		F	np	18	Cardiac	Hypertrophic cardiomyopathy, IUGR	LA	46,XX	arr(X,1-22)x2	Negative
15	N	F	Low risk	17	Renal	Hypoplastic left pelvic kidney, SUA, polyhydramnios	LA	46,XX	arr(X,1-22)x2	KMT2D: c.14710C>T, p.(Arg4904ter) het
16	N	F	Increased risk NT 4.6 mm	16	Multisystem	Fallot tetralogy, IUGR	CVS	46,XX	arr(X,1-22)x2	GNPAT: c.1280-2A>G/p.Arg335ter ch
17	N	F	np	21	Abdominal	Diaphragmatic hernia	LA	46,XX	arr(X,1-22)x2	Negative
18	N	F	np	15	Renal	IUGR, monolateral renal agenesis, anhydramnios	CVS	46,XX	arr(X,1-22)x2	Negative
19	N	F	Low risk	12	Multisystem	IUGR, brachydactyly, subaortic interventricular septum hypertrophy	LA	46,XX	arr(X,1-22)x2	SMAD4: c.1499T>C, p.(Ile500Thr) het dn
20	N	M	np	23	Multisystem	SUA, IUGR, monolateral clubfoot, monolateral renal agenesis	np	np	arr(X,Y)x1,(1-22)x2*	Negative
21	N	M	Low risk	30	Multisystem	IUGR, ventriculomegaly, velum interpositum cyst	np	np	np	Negative
22	N	F	np	21	Hydrops/Lymphatic/Effusion	Ascites, macrosomia	np	np	np	Negative
23	N	M	np	21	Cardiac	Polyhydramnios, persistent left superior vena cava,, suspected aortic coarctation	np	np	arr(X,Y)x1,(1-22)x2*	negative
24	N	M	na	15	CNS	Ventriculomegaly, cerebellar hypoplasia	LA	46,XY	arr(X,Y)x1,(1-22)x2	Negative
25	R	F	na	22	Multisystem	Polyhydramnios, hydrops, short long bones	LA	46,XX	arr(X,1-22)x2	SEC23B: c.716A>G, p.(Asp239Gly) hom
26		F	na	22	Multisystem	Polyhydramnios, short long bones, cerebellar hypoplasia	LA	46,XX	arr(X,1-22)x2	SEC23B: c.716A>G, p.(Asp239Gly) hom
27	R	M	Increased risk NT 1,9 mm	17	Multisystem	Complex cardiopathy, sacral hemivertebra, cerebellar hypoplasia, corpus callosum agenesis, micrognathia	LA	46,XY	arr(X,Y)x1,(1-22)x2	Negative
28	T DCDA	M	Increased risk NT 3,1 mm	17	Multisystem	Oligohydramnios, ventriculomegaly, cerebellum not detected, micrognathia.	LA	46,XY	VUS mat	WDR81: c.1403G>A/c.4160del, p.(Arg468His/Phe1387SerfsTer13) ch
29		M	Increased risk NT 4,5 mm	17	Multisystem	Oligohydramnios, ventriculomegaly, cerebellum not detected, micrognathia, Fallot tetralogy	LA	46,XY	VUS mat	WDR81: p.(Arg468His/Phe1387SerfsTer13) ch
30	N	M	Low risk	21	Multisystem	Feet anomalies, agenesis of ductus venous, frontal bossing	LA	46,XY	arr(X,Y)x1,(1-22)x2	Negative
31	R	M	Increased risk NT 4,1 mm	18	Multisystem	Polyhydramnios, bilateral hydronephrosis, short long bones, clinodactyly	CVS	46,XX	arr(X,1-22)x2	PIGW: c.827T>C, p.(Leu276Pro) hom
32		F	Low risk NT 2 mm	16	Multisystem	Bilateral pyelectasis, short long bones, micrognathia, cerebellar and corpus callosum hypoplasia	CVS	46,XY	arr(X,Y)x1,(1-22)x2	PIGW: c.827T>C, p.(Leu276Pro) hom
33	N	M	Increased risk NT 6,2 mm	15	Multisystem	Pyelectasis, mildly ventriculomegaly, corpus callosum agenesis, ductus venosus agenesis	LA	46,XY	arr(X,Y)x1,(1-22)x2	Negative
34	N	M	na	16	CNS	Hydrocephalus, occipital and ethmoidal encephalocele, strawberry sign	LA	46,XY	arr(X,Y)x1,(1-22)x2	Negative
35	R	F	na	17	Multisystem	Renal agenesis, anhydramnios	LA	46,XX	arr(X,1-22)x2	PTCH1: c.648_651dup, p.(Gln218fs) het mat
36		M	Increased risk NT 6,2 mm	21	Multisystem	Ceft lip and palate, ventriculomegaly, hypertelorism	LA	46,XY	arr(X,Y)x1,(1-22)x2	PTCH1: c.648_651dup, p.(Gln218fs) het mat
37	N	F	Increased risk NT>95°	13	Multisystem	Limb anomalies, spinal dysraphism	CVS	46,XX	arr(X,1-22)x2	Negative
38	N	F	na	11	Multisystem	Omphalocele, holoprosencephaly, severe skeletal dysplasia, cleft lip and palate	CVS	46,XX	arr(X,1-22)x2	Negative
39	N	F	Increased risk NT 4.3 mm	18	Multisystem	Polycystic kidneys, anhydramnios, clubfeet	LA	46,XX	arr(X,1-22)x2	Negative
40	N	M	Low risk NT 2,1 mm	20	Multisystem	Diaphragmatic hernia, hypoplastic corpus callosum, low-set ears, clenched hands	LA	46,XY	arr(X,Y)x1,(1-22)x2	SMARCA4: c.3557C>T, p.(Ala1186Val) het dn
41	N	M	Increased risk NT 1,8 mm	13	Multisystem	Micrognathia, cleft palate, persistent flexion of the arms, hand and foot agenesis	CVS	46,XY	arr(X,Y)x1,(1-22)x2	MYH3: c.463A>G, p.(Ile155Val) het dn
42	N	F	Low risk	16	CNS	Semilobar holoprosencephaly	LA	46,XX	arr(X,1-22)x2	NIPBL: c.6801G>T, p.(Met2267Ile) het dn
43	N	M	na	19	Multisystem	Hydrothorax, cardiac hypertrophy, small and low-set ears, hypertelorism, hypospadias	LA	46,XY	arr(X,Y)x1,(1-22)x2	NIPBL: c.5482C>G, p.(Arg1828Gly) het dn
44	N	F	Increased risk NT 4,1 mm	16	Multisystem	Diaphragmatic hernia, cardiopathy, mandibular hypoplasia, hypotelorism	LA	46,XX	arr(X,1-22)x2	Negative
45	N	M	Low risk	20	CNS	Ventriculomegaly, hypoplastic corpus callosum	LA	46,XY	arr(X,Y)x1,(1-22)x2	L1CAM: c.3774G>C, p.(Ter1258Tyrext*264) hem mat
46	N	F	na	12	Multisystem	Holoprosencephaly, myelomeningocele, cleft lip and palate, renal agenesis, abnormal limbs	CVS	46,XX	arr(X,1-22)x2	Negative
47	N	F	Low risk NT 2,1mm	26	Hydrops/Lymphatic/Effusion	Fetal hydrops	LA	46,XX	arr(X,1-22)x2	Negative
Legend: ch: compound heterozygosity; CNS: central nervous system; DCDA: Dichorionic-diamniotic twin pregnancy; dn: de novo; ES: exome sequencing; GW: gestational week; hem: hemizygosity; het: hetero-zygosity; IUGR: intrauterine growth restriction; np: not performed; mat: maternal; MCDA: Monochorionic-diamniotic twin pregnancy; NT: Nuchal Translucency; R: subsequent preg-nancies with recurrent fet…

## Sheet: Table S2_Prenatal Findings
Case ID	PRENATAL FINDINGS
1	20 gw: left diaphragmatic hernia, confirmed by MRI. 34 gw: oligo-anhydramnios (fetal surgery was performed).
2	19 gw: apparently isolated corpus callosum hypoplasia. Fetal MRI: no additional brain abnormalities.
3	20 gw: reduced amniotic fluid. 26 gw: anhydramnios.
4	21 gw: single umbilical artery (SUA), hypoplastic nasal bone, severe fetal growth restriction (IUGR). Pathological uterine artery Doppler ultrasound from 25 gw.
5	21 gw: bilateral hydrothorax. Fetal surgery at 29 gw.
6	21 gw: fetal long bones below 5th centile.
7	31 gw: situs viscerum inversus totalis, right diaphragmatic hernia with herniation of bowel and mediastinal shift.
8	12 gw: NT 3.3mm. 29 gw: head circumferance at 98th centile, abdominal circumferance at 96th centile and increased amniotic fluid. Fetal MRI: biparietal diameter on upper limit, enlargement of brain cerebrospinal fluid spaces, mild asymmetry between right (10 mm) and left (7-8 mm) lateral ventricles. 31 gw: mild ascites. 32 gw: hepatomegaly, polihydramnios, no ascites, isolated supraventricular ex…
9	17 gw: moderate bilateral hydrothorax (other hospital). 22 gw: severe left hydrothorax with mediastinal shift, mild pericardial effusion, mild ascites. Placement of a thoraco-amniotic shunt. After the procedure, development of mild bilateral hydrothorax. From 28 gw: progressive hydrothorax increase. 33 gw: polyhydramnios. 34 gw: ascites.
10	36 gw: severe bilateral hydrothorax, abdominal circumference at 95th centile, polyhydramnios, umbilical arterial pulsatility index on the upper limit. 37 gw: severe polyhydramnios, severe right hydrothorax with mild contralateral pleural effusion, mediastinal shift, mild ascites, subcutaneous oedema, short long bones, hypoplastic kidneys. A thoraco-amniotic shunt was placed, with subsequent mild …
11 - 12	Dichorionic-diamniotic twin pregnancy. Maternal oligodendroglioma treated with levetiracetam. 20 gw: twin 1: left talipes and bilateral hypoplastic kidneys. 21 w: twin 1: reduced amniotic fluid. 22 sw: twin 1: oligohydramnios . 24 sw: twin 2: absent end-diastolic flow in the umbilical artery, hypoplastic right kidney with no visualization of renal artery, normal contralateral kidney. 25 gw: in bo…
13 - 14	Monochorionic-diamniotic twin pregnancy.18 gw: in both twins fetal biometry on the lower limit; twin 2: mild pericardial effusion, mild cardiomegaly and ventricular hypertrophy. 19 gw: in both twins mild cardiomegaly and ventricular hypertrophy. 21 gw: in both twins biventricular hypertrophic cardiomyopathy. 24 gw: in both twins no more evidence of cardiomyopathy; in twin 2 fetal growth restricti…
15	17 gw: left pelvic ectopic kidney, single umbilical artery (SUA). 25 sw: hypoplastic left pelvic kidney, increased amniotic fluid. 28 gw: polyhydramnios. 32 gw: suspected enlarged sub-arachnoid space with dural venous sinus overflow. Fetal brain MRI: normal. 34 gw: severe symptomatic polyhydramnios. Amnioreduction was performed.
16	12 gw: NT 4,6 mm. Suspected complete atrioventricular septal defect (AVSD). 16 gw: possible conoventricular defect.18 gw: Tetralogy of Fallot (TOF). 19 gw: TOF confirmed, possible association with Double Outlet Right Ventricle (DORV), not subsequently confirmed. Nuchal fold was normal with persistence of mild pericranial oedema, ocular lens with double-ring sign. 28 gw: fetal growht restriction w…
17	21 gw: moderate left diaphragmatic hernia. 26 gw: severe left diaphragmatic hernia. Fetal MRI: severe left diaphragmatic hernia, Congenital Cystic Adenomatoid Malformation (CCAM) was suspected (not confirmed). 32 gw: mild tricuspid regurgitation. 35 gw: mild fetal growth restriction with estimated fetal weight at 20th centile.
18	Dichorionic-diamniotic twin pregnancy. No fetal anomalies in twin 2. 15 gw: twin 1: fetal growth restriction with estimated fetal weight at 1st centile, single umbilical artery (SUA), bladder not visible, “clenched hands” not confirmed in other US. 16 gw: twin 1: reduced amniotic fluid. 18 gw: twin 1: right kidney not visible, left hyperechoic kidney, very small bladder. 20 gw: twin 1: anhydramni…
19	12 gw: ductus venous agenesis. 32 gw: fetal growth restriction with estimated fetal weight at 2nd centile, long bone <5th centile. Increased amniotic fluid, suspected hypoplasia of the hand distal phalanges, with “clenched hands” and crowded toes. 37gw: subaortic interventricular septum hypertrophy, pulmonary artery/aorta (PA/Ao) size discrepancy.
20	22 gw (other hospital): left talipes, left kidney not visible. 23gw: single umbilical artery (SUA), left kidney agenesis, left talipes, mild abnormal curvature of left leg bones. 37gw: fetal growth restriction.
21	30 gw (other hospital): ventriculomegaly, multiple brain cysts and velum interpositum cysts, cerebral and cerebellar edema, fetal growth restriction and suspected fetal anemia, ventricular discrepancy with mild/moderate ventricular and septal hypertrophy and hyperechoic subendocardium. 30gw (our hospital): estimated fetal weight at 88th centile, cavum septum pellucidum not visible, wide frontal h…
22	21g w (other hospital): anechoic cyst posteriorly to the cave of septum pellucidum, not confirmed at the US performed in our hospital at 22 w. 31 gw: moderate ascites. 32 gw: ascites, macrosomia, head circumferance on the upper limit, peripheral feet edema, prenasal thickness of 8,8 mm, cerebral oedema, small perimembranous ventricular semptum defect. 33 gw: normal fetal echocardiography with int…
23	Monochorionic-monoamniotic twin pregnancy. No fetal anomalies in twin 2. 21 gw: twin 2: single umbilical artery (SUA), suspected dilatation of right atrium, frequent episode of bradycardia. 23 gw: twin 2: dilated right atrium, prominent eustachian valve, mild tricuspid insufficiency, persistent left superior vena cava (PLSVC). 28 gw: twin 2: dilated coronary sinus. 31 gw: polyhydramnios. 32g w: t…
24	15 gw: bilateral ventriculomegaly, dilated interhemispheric fissure (inter hemispheric cyst or interhemispheric posterior dysembryogenetic defect), cerebellar hypoplasia, posterior fossa stuctures compressed by the ventricles.16 gw: hydrocephalus with worsening bilateral ventriculomegaly, dilated third ventricle, cerebellum diameter <5th centile, suspected obliterated cisterna magna.
25 - 26	Subsequent pregnancies with recurrent fetal anomalies. First pregnancy: 22 gw: polyhydramnios, hydrops, short long bones. Second pregnancy: 22 gw: polyhydramnios, short long bones, cerebellar hypoplasia, occipital flattening, prefrontal oedema, low-set ears, bell-shaped chest
27	17 gw (other hospital): horizontal heart axis, suspected ventricular septum defect and abnormal course of aorta and pulmonary artery (suspected Double Outlet Right Ventricle or Fallot Tetralogy), pericardial effusion, severe micrognathia, mild cerebellar hypoplasia, dilated third and fourth ventricle, bilateral talipes. 17g w (our hospital): fetal biometry on the lower limit,cave of septum pelluc…
28 - 29	Dichorionic-diamniotic twin pregnancy. 12 gw: twin 1: NT 3.1 mm; twin 2: NT 4.5 mm, hypoplastic nasal bone, oligohydramnios. 17 gw: twin 1: increased amniotic fluid, posterior fossa abnormalities (cerebellum not visible), prefrontal edema, hyperechogenic bowel, not detected hand flexion and extension movements, lumbar not clearly defined vertebral abnormality, apparently intact skin, flat profile…
30	21g w: bilateral abnormalities of the foot with normal flexion and extension movements, straight feet and abnormality of the big toe (hyperostosis of the big toe - claw shape?), agenesis of ductus venous, frontal bossing.
31 - 32	Subsequent pregnancies with recurrent fetal anomalies. First pregnancy: 12 gw: NT 4,1mm.18gw: suspected hypospadias. 20 gw: lenght of long bones <5th centile, bilateral hydroureteronephrosis, short proximal and distal phalanges of the fingers of both hands, bilateral clinodactyly of the 5th finger, perinasal thickness, long philtrum, polyhydramnios. Second pregnancy: 16 gw: bilateral pyelectasis,…
33	12 gw: NT > 99th centile (6,2mm), single umbilical artery. 15 gw: three vessels in the umbilical cord, thickened nuchal fold, moderate right pyelectasis, mildly dilated lateral ventricles, suspected ductus venosus agenesis. 20 gs: ductus venosus agenesis, agnesis of corpus callosum.
34	16 gw: complex brain abnormality with hydrocephalus, occipital and ethmoidal encephalocele, strawberry sign.
35 - 36	Subsequent pregnancies with recurrent fetal anomalies. First pregnancy: 17gw: bilateral renal agenesis and anhydramnios. Second pregnancy: 21 gw: left cleft lip and palate, thickened nuchal fold, mild bilateral ventriculomegaly, hypertelorism, ocular diameter <5th centile. 22 gw: fetal MRI: ventriculomegaly, mildly incomplete opercularization, reduced hemispheres thickness with dilated lateral ve…
37	13 gw: NT>95th centile, arms and legs abnormalities, with fixed position of flexion and torsion; suspicion of discontinuity of the skin in the lumbo-sacral spine.14gw: absent fetal heartbeat.
38	11 gw (other hospital): hyperextension of the head, nucal oedema, poor mobility of arms and legs, omphalocele. 11 gw (our hospital): severe skeletal dysplasia of the thorax with hyperextension of the cervical spine, holoprosencephaly, cleft lip and palate, nuchal oedema.
39	18 gw (other hospital): anhydramnios and enlarged kidneys. 18 gw (our hospital): bilateral enlarged and polycystic kidneys, empty bladder, oligoanhydramnios, bilateral talipes.
40	20 gw (other hospital): stomach and bowel in the left hemithorax, heart and mediastinum shifted on the right hemithorax. 21 gw (our hospital): hypoplasia of the corpus callosum, low-set ears, hypoplastic nasal bone, moderate left diaphragmatic hernia, clenched hands.
41	12 gw (other hospital): suspected abnormalities of arms and legs. 13 w (our hospital): micro-retrognathia, bilateral cleft palate, persistent flexion of the arms with agenesis of the left hand and right hand hypoplasia, bilateral agenesis of the foot.
42	16 gw: semilobar holoprosencephaly. Fetal MRI: semilobar holoprosencephaly with incomplete cleavage of frontal and parietal lobe; absent corpus callosum, inter hemispheric fissure and falx cerebri not detecte, partial fusion of the thalamo-diencephalic structures, rudimentary ventricular system, agenesis of the frontal horn and of the cave of septum pellucidum.
43	19 gw (other hospital): left hydrothorax, mild right hydrotorax, mild mediastinal shift. 19 gw (our hospital): worsening of the left hydrothorax, worsening of the mediastinal shift, cardiac dextroposition, mild left ventricular hypertrophy. 22 gw: severe left hydrothorax with severe contralateral mediastinal shift and compression of both lungs; diaphragma inverted by the effusion, cardiac hypertr…
44	12 gw: cystic hygroma (NT 4,1mm). 16gw: left diaphragmatic hernia with herniation of stomach, bowel and the anterior pole of the liver, fourth degree herniation of the stomach, mild left hydrothorax; left heart ventricle smaller than the right ventricle; ventricular septum defect with truncus arteriosus, thickened nucal fold, nasal bone hypoplasia, mandibular hypoplasia, hypotelorism, mild ascite…
45	20 gw: severe bilateral ventriculomegaly, possible agenesis of both corpus callosum and cavum septum pellucidum, clenched hands. 21gw: severe bilateral ventriculomegaly, hypoplasic and dismorfic corpus callosum.
46	12 gw (other hospital): holoprosencephaly, abnormal limbs (fixed position of arms and legs, possible partial agenesis of the right arm and leg), megacystis and body fixed position in hyperextension. 12 gw (our hospital): fixed position of arms and legs, right leg agenesis and right arm hypoplasia, rhombencephalosynapsis, kyphoscoliosis, thoracolumbar myelomeningocele, cleft lip and palate, over-d…
47	26 gw: bilateral hydrothorax (moderate on the left side and mild on the right side), milld right mediastinal shift. 27gw: bilateral moderate hydrothorax, milld right mediastinal shift, subcutaneous oedema and moderate ascites (fetal hydrops).

## Sheet: Table S3_Follow-up data
FOLLOW-UP DATA
Case ID	Prenatal Category	ES result	GA at birth	Auxological data at birth	APGAR	Neonatal needs	Months at last evaluation	Clinical data	Postnatal category	Diagnosis with FU data
1	Abdominal	Negative	34+6	BW 2340 g (50° pc)	1/4/7	NICU	0	- Birth: facial asymmetry, hypertelorism, downslanted palpebral fissures, low-set ears with monolateral third-degree microtia, thin lips, monolateral mandibular hypoplasia	Syndromic	No diagnosis
2	CNS	Negative	32+2	BW 2040 g (88° pc) L 42 cm (26° pc) CC 32 cm (69° pc)	9/10	NIntCU	47	- Birth: VSD, ventricular asymmetry and CC thinning - FU: optic nerves thinning, strabismus, nystagmus, psychomotor delay	Syndromic	No diagnosis
3	Other isolated anomalies	Negative	25+5	BW 700 g (45° pc) L 34 cm (76° pc) CC 24,5 cm (86° pc)	4/7	NIntCU	42	- Birth: IVH grade 2, respiratory distress, BPD, pneumothorax, PDA, cardiac arrhythmia, pulmonary hypertension, sepsis, ROP, AOP, jaundice, umbilical hernia - FU: hypotonia and ligamentous laxity	Not genetic diagnosis	No diagnosis
4	IUGR	Negative	28+3	BW 640 g (3° pc)	5/8	NICU	9	- Birth: respiratory distress, III-degree IVH, right ROP, PDA, BPD, pulmonary hypertension, jaundice, hypothyroidism, cholestasis, sacral dimple, bilateral inguinal hernia, coronal hypospadias, cryptorchidism	Syndromic	No diagnosis
5	Hydrops/Lymphatic/Effusion	EPHB4	28+6	BW 1360 g (84° pc)	4/7/7	NICU	0	- Birth: severe respiratory distress, bilateral hydrothorax, pul-monary hypertension	Syndromic	Confirmed molecular diagnosis
6	Skeletal	SLC26A2	39	BW 2845 g (22° pc) L 46 cm (5° pc) CC 33 cm (26° pc)	9/10	Standard	56	- Birth: long bone shortening, vertebral clefting, arms asym-metry - FU: scoliosis, mild genu valgum, flat epiphyses	Syndromic	Complete
7	Abdominal	Negative	39+5	BW 3415 g (67° pc)	6/7/7	NICU	2	- Birth: situs viscerum inversus, right CDH	Syndromic	No diagnosis
8	Hydrops/Lymphatic/Effusion	NRAS	39	BW 3655 g (91° pc) L 50 cm (69° pc) CC 37 cm (+2,9 DS)	9/10	Standard	63	- Birth: hypertelorism, low set ears, posterior cleft palate, mild hypotonia - FU: macrocephaly, thin CC, dysmorphic brainstem, sparse eyebrows, depressed nasal bridge, WPW, cafè au lat spots, pectus excavatum, scoliosis	Syndromic	Confirmed molecular diagnosis
9	Hydrops/Lymphatic/Effusion	Negative	34+1	BW 2650 g (94° pc)	7/8/9	NIntCU	2	- Birth: respiratory distress, bilateral hydrothorax, pneumotho-rax, axial hypotonia, jaundice	Isolated malformation	No diagnosis
10	Hydrops/Lymphatic/Effusion	PTPN11	37+3	BW 2900 g (53° pc)	8/9	NICU	1	- Birth: hypertrophic cardiomyopathy, hydrothorax, hepato-megaly	Syndromic	Confirmed molecular diagnosis
11	Multisystem	Negative	29+2	BW 820 g (7° pc) L 33 cm (2° pc) CC 24 cm (3° pc)	6/8	NICU	5	- Birth: severe respiratory distress, BPD, hypothyroidism, hypospadias, anemia, jaundice - FU: microcephaly, nystagmus, diparesis	Syndromic	No diagnosis
12	Multisystem	Negative	29+2	BW 990 g (22° pc) L 33 cm (2° pc) CC 24 cm (3° pc)	1/8/9	NICU	5	- Birth: severe respiratory distress, hypoxic encefalopathy with seizures and multifocal atrophy, severe BPD requiring trache-ostomy, hypothyroidism, kidney failure with mild renal hy-poplasia and poor corticomedullary differentiation, aplasia cutis verticis, flat face, hypertelorism, exophthalmos, bilateral hip dysplasia, left club foot, hypospadias	Syndromic	No diagnosis
13	Cardiac	Negative	na	na	na	na	na	na	na	na
14	Cardiac	Negative	34+4	BW 1550 g (5° pc)	6/9	NICU	2	- Birth: respiratory distress, pulmonary hypertension, PDA, cleft palate	Syndromic	No diagnosis
15	Renal	KMT2D	35+5	BW 2100 g (13° pc)	9/10	NICU	18	- Birth: left nephroptosis, sparse eyebrows, wide nasal bridge, long philtrum, hypoglycemia - FU: left ocular ptosis with enophthalmos, long palpebral fissure, bifid uvula	Syndromic	Confirmed molecular diagnosis
16	Multisystem	GNPAT	38+4	BW 2580 g (11° pc)	9/10	NIntCU	48	- Birth: zonular cataract, blepharophimosis, Fallot tetralogy, sparse hair and eyebrows, prominent nasal bridge, right cupped ear with uplifted earlobe, long philtrum, micrognathia, clubfeet, cutaneous 2,3 syndactyly of feet - FU: microcephaly, hippocampal abnormal gyration, psycho-motor delay, long bones shortening with large metaphysis	Syndromic	Confirmed molecular diagnosis
17	Abdominal	Negative	39	BW 3600 g (88° pc)	4/6	NICU	1	- Birth: aneurysms of the middle cerebral artery, CDH, CCAM, pulmonary hypertension, ECMO - FU: hemorrhagic hydrocephalus	Syndromic	No diagnosis
18	Renal	Negative	34+2	BW 650 g (-3,7 DS) L 30 cm (-5 DS) CC 24 cm (-4,3 DS)	8/9	NICU	7	- Birth: dysmorphic corpus callosum, sparse hair and eyebrows, hypertelorism, large ears, multiple vertebral clefting and ex-tradural lipoma, supernumerary nipple, right renal agenesis, bilateral inguinal hernia, anemia, osteopenia, jaundice	Syndromic	No diagnosis
19	Multisystem	SMAD4	38+1	BW 2535 g (12° pc)	8/9	NICU	44	- Birth: respiratory distress, aortic coarctation and aortic annulus, mitral insufficiency, agenesis of the venous duct, prominent metopic ridge, sparse hair and eyebrows, bilateral low-set grade I microtia, short hands and feet with brachydactyly - FU: short stature, microcephaly, psychomotor delay	Syndromic	Confirmed molecular diagnosis
20	Multisystem	Negative	38+4	BW 3060 g (34° pc)	9/10	NIntCU	43	- Birth: lipomyelomeningocele, left sacral hemiagenesis, gluteal cutaneous tag, left renal agenesis, left clubfoot, 1,2-3,4 cutaneous syndactyly of the feet	Syndromic	Currarino syndrome
21	Multisystem	Negative	32+1	BW 2010 g (81° pc)	5/7/8	NICU	3	- Birth: cyst of velum interpositum, frontal bossing, depressed nasal bridge, long fingers, thrombocytopenia	Syndromic	No diagnosis
22	Hydrops/Lymphatic/Effusion	Negative	39	BW 3355 g (70° pc) 49 cm (47° pc) 36,5 cm (99° pc)	9/10	NICU	42	- Birth: thick eyebrows, hypertelorism, wide nasal bridge, smooth philtrum, thin lips, jaundice - FU: hypotonia, strabismus, severe neurodevelopmental delay	Syndromic	No diagnosis
23	Cardiac	Negative	32+3	BW 1660 g (38° pc) L 41 cm (16° pc) CC 30,5 cm (65° pc)	2/6/7	NICU	9	- Birth: severe respiratory distress, PLSVC, esophageal atresia with tracheoesophageal fistula, anemia, brachycephaly, hy-pertelorism, downslanted palpebral fissures, wide nasal bridge, low-set ears, overfolded and thickened helices, short neck, telethelia, left inguinal hernia - FU: partial sacral agenesis	Syndromic	No diagnosis

## Sheet: Table S4_Blinded study
BLINDED STUDY
Case ID	Gene	GW of first US findings	Firts US findings	Retrospective diagnosis at first US findings	Additional anomalies during pregnancy	Retrospective diagnosis during pregnancy	GW for complete retrospective diagnosis	GW for retrospective pES indication
5	EPHB4	21	Bilateral hydrothorax	Complete	/	Complete	21	21
6	SLC26A2	21	Long bone shortening	Partial	/	Partial	/	21
8	NRAS	29	Macrocephaly, cerebrospinal fluid space enlargemen	Partial	Polyhydramnios, hepatomegaly	Complete	31	31
10	PTPN11	36	Bilateral hydrothorax, polyhydramnios	Complete	Short long bones, hypoplastic kidneys	Complete	36	36
15	KMT2D	17	Left pelvic kidney, SUA	Partial	Hypoplastic left pelvic kidney, polyhydramnios	Complete	25	28
16	GNPAT	16	Suspected conoventricular defect	Partial	Fallot tetralogy, IUGR	Complete	28	19
19	SMAD4	12	Agenesis of ductus venous	No	IUGR, brachydactyly, subaortic interventricular septum hypertrophy	Complete	32	32
25	SEC23B	22	Polyhydramnios, hydrops, short long bones	Partial	Hydrops	Partial	/	22
26	SEC23B	22	Polyhydramnios, short long bones, cerebellar hypoplasia	Partial	/	Partial	/	22
28	WDR81	17	Oligohydramnios, ventriculomegaly, cerebellum not detected, micrognathia	Complete	/	Complete	17	17
29	WDR81	12	Oligohydramnios, hypoplastic nasal bone	Partial	Ventriculomegaly, cerebellum notdetected, micrognathia, suspcted Fallot tetralogy	Complete	17	17
31	PIGW	18	Suspected hypospadia	No	Polyhydramnios, bilateral hydronephrosis, short long bones, clinodactyly	Complete	20	18
32	PIGW	16	Bilateral pyelectasia, posterior fossa cysts	Partial	Short long bones, micrognathia, cerebellar and corpus callosum hypoplasia	Complete	20	20
35	PTCH1	17	Renal agenesis, anhydramnios	No	/	No	No	17
36	PTCH1	21	Ventriculomegaly, hypertelorism, cleft palate	Complete	Incomplete opercularization, reduced hemispheres thickness, reduced anteroposterior pons diameter	Complete	21	21
40	SMARCA4	21	Diaphragmatic hernia, hypoplasticcorpus callosum, low-set ears, clenched hands	Complete	/	Complete	21	21
41	MYH3	13	Micrognathia, cleft palate, persistent flexion of the arms, hand and foot agenesis	Partial	/	Partial	/	13
42	NIPBL	16	Semilobar holoprosencephaly	Complete	/	Complete	16	16
43	NIPBL	19	Monolateral hydrothorax	Partial	Cardiac hypertrophy, small and low-set ears, hypertelorism, hypospadias	Complete	22	19
45	L1CAM	20	Ventriculomegaly, suspected agenesis of corpus callosum	Complete	Hypoplastic and dismorficcorpus callosum	Complete	20	20
